# Supplementary material for: Phylogeographical Analysis of mtDNA Data Indicates Postglacial Expansion from Multiple Glacial Refugia in Woodland Caribou (Rangifer tarandus caribou)
Source: PLoS One. 2012 Dec 21;7(12):e52661. doi: 10.1371/journal.pone.0052661 (PMC3528724; doi:10.1371/journal.pone.0052661)
Supplement: Table S1 — Haplotype list including the longitudes and latitudes of the pie charts in figure 3 . (XLS) [file pone.0052661.s005.xls]

## Sheet: ESM2_2012-05-25
lon	lat	N	A1	A2	A3	H1	H2	H3	H4	H5	H7	H8	H9	H10	H11	H12	H43	H47	H48	H49	H50	H51	H52	H53	H54	H55	H57	H59	H60	H62	H63	H64	H65	H67	H69	H70	H71	H72	H73	H74	H75	H76	H77	H78	H79	H81	H82	H85	H86
-132.705	68.5499	1	0	0	1	0	0	0	0	1	0	0	0	0	0	0	0	0	0	0	0	0	0	0	0	0	0	0	0	0	0	0	0	0	0	0	0	0	0	0	0	0	0	0	0	0	0	0	0
-125.246	71.9841	1	0	0	1	0	0	0	0	0	0	0	0	0	0	0	0	0	0	0	0	0	0	0	0	0	0	0	0	0	0	0	0	0	0	0	0	0	0	0	0	0	0	0	0	0	0	0	0
-122.631	55.2952	3	0	3	0	0	0	0	0	0	0	0	0	0	2	0	0	0	0	0	0	0	0	0	0	0	0	0	0	0	0	0	0	0	0	0	0	0	0	0	0	0	0	0	0	1	0	0	0
-121.436	52.7499	1	0	1	0	0	0	0	0	0	0	0	0	0	0	0	1	0	0	0	0	0	0	0	0	0	0	0	0	0	0	0	0	0	0	0	0	0	0	0	0	0	0	0	0	0	0	0	0
-119.507	76.7513	1	0	0	1	0	0	0	0	0	0	0	0	0	0	0	0	0	0	0	0	0	0	0	0	0	0	0	0	0	0	0	0	0	0	0	0	0	0	0	0	0	0	0	0	0	0	0	0
-118.299	52.935	157	0	157	0	0	0	0	0	0	0	0	0	0	0	0	143	1	0	0	1	0	8	0	0	0	0	0	0	0	0	0	0	0	0	0	0	0	0	0	0	0	0	0	0	0	0	0	0
-118.202	50.9832	1	0	1	0	0	0	0	0	0	0	0	0	0	0	0	1	0	0	0	0	0	0	0	0	0	0	0	0	0	0	0	0	0	0	0	0	0	0	0	0	0	0	0	0	0	0	0	0
-105.908	54.2983	145	1	115	29	0	0	0	0	9	0	0	0	1	4	0	36	0	16	0	0	27	0	0	0	0	0	0	0	0	0	0	0	0	0	0	0	0	0	0	0	0	0	0	3	1	39	4	2
-99.8721	53.6372	669	110	498	61	0	0	0	0	50	0	0	114	109	110	47	160	16	4	7	17	12	0	1	1	0	0	0	0	0	0	0	0	0	0	0	0	0	0	0	0	0	3	2	13	0	0	0	0
-93.5211	69.5372	1	0	0	1	0	0	0	0	0	0	0	0	0	0	0	0	0	0	0	0	0	0	0	0	0	0	0	0	0	0	0	0	0	0	0	0	0	0	0	0	0	0	0	0	0	0	0	0
-93.4193	51.0094	85	41	0	44	8	0	0	0	15	6	0	0	8	0	0	0	0	0	0	0	0	0	0	0	0	32	0	0	0	1	15	0	0	0	0	0	0	0	0	0	0	0	0	0	0	0	0	0
-91.1292	53.6869	53	27	6	20	5	0	0	0	8	2	1	0	10	0	0	6	0	0	0	0	0	0	0	5	1	4	0	1	3	1	2	0	1	0	0	2	0	0	0	0	0	0	0	0	0	0	0	0
-87.6362	56.0088	28	8	5	15	5	3	0	1	5	4	0	0	3	0	0	1	1	0	0	2	0	0	0	2	0	0	0	0	0	0	0	0	0	0	0	0	0	0	0	0	0	0	0	0	0	0	0	0
-87.5203	49.1319	137	64	0	73	58	31	5	0	7	0	0	0	0	0	0	0	0	0	0	0	0	0	0	0	0	1	1	0	0	0	0	1	0	1	0	17	11	0	0	1	0	0	0	0	0	0	0	0
-82.5508	51.4963	125	58	3	64	31	24	0	0	15	2	2	0	10	0	0	0	1	0	0	0	0	0	0	1	3	0	0	0	0	0	0	3	8	0	0	5	0	0	0	0	0	0	0	0	0	0	0	0
-69.1104	56.4039	11	9	0	2	0	0	0	0	0	0	0	0	0	0	0	0	0	0	0	0	0	0	0	0	0	0	0	0	0	0	0	0	0	0	0	0	0	0	1	0	0	0	0	0	0	0	0	0
-64.7072	56.2891	4	4	0	0	0	0	0	0	0	0	0	0	0	0	0	0	0	0	0	0	0	0	0	0	0	0	0	0	0	0	0	0	0	0	0	0	0	0	0	1	0	0	0	0	0	0	0	0
-59.1977	53.4057	9	9	0	0	0	0	0	0	0	0	0	0	0	0	0	0	0	0	0	0	0	0	0	1	0	0	0	0	0	0	0	0	0	0	2	0	0	2	2	1	1	0	0	0	0	0	0	0
-58.8677	51.1631	2	2	0	0	0	0	0	0	0	0	0	0	0	0	0	0	0	0	0	0	0	0	0	0	0	0	0	0	0	0	0	0	0	0	0	0	0	0	0	0	0	0	0	0	0	0	0	0
-57.4316	49.1667	3	3	0	0	0	0	0	0	0	0	0	0	0	0	0	0	0	0	0	0	0	0	0	0	0	0	0	0	0	0	0	0	0	0	0	0	0	0	0	0	0	0	0	0	0	0	0	0
[truncated: 37 more columns]
